# Supplementary material for: Clinical Decision Support System to Detect the Occurrence of Ventilator-Associated Pneumonia in Pediatric Intensive Care
Source: Diagnostics (Basel). 2023 Sep 18;13(18):2983. doi: 10.3390/diagnostics13182983 (PMC10528404; doi:10.3390/diagnostics13182983)
Supplement: Supplementary file 1 [file diagnostics-13-02983-s001.zip]

Archive with 1 entries (1 files):
- diagnostics-2601518-supplementary.pdf
